# Supplementary material for: Mixture toxicity of chlorpyrifos-methyl, pirimiphos-methyl, and nonylphenol in Atlantic salmon (Salmo salar) hepatocytes
Source: Toxicol Rep. 2020 Apr 6;7:547–58. doi: 10.1016/j.toxrep.2020.03.008 (PMC7191540; doi:10.1016/j.toxrep.2020.03.008)
Supplement: Supplementary file 2 [file mmc2.xlsx]

## Sheet: Abbreviations
	Abbreviation	Name	Group				Lipid species potentially detected
	CE	Cholesteryl ester	Neutral Lipids				Lipid Class
	TAG	Triacylglycerol					CE(12:0)
	DAG	Diacylglycerol					CE(14:0)
	FFA	Free fatty acid					CE(14:1)
	PC	Phosphatidylcholine	Phospholipids				CE(15:0)
	PE	Phosphatidylethanolamine					CE(16:0)
	PI	Phosphatidylinositol					CE(16:1)
	LPC	Lysophosphatidylcholine					CE(17:0)
	LPE	Lysophosphatidylethanolamine					CE(18:0)
	SM	Sphingomyelin	Sphingolipids				CE(18:1)
	CER	Ceramide					CE(18:2)
	HCER	Hexosylceramide					CE(18:3)
	LCER	Lactosylceramide					CE(18:4)
	DCER	Dihydroceramide					CE(20:0)
	Total	Total lipid in sample					CE(20:1)
							CE(20:2)
							CE(20:3)
							CE(20:4)
							CE(20:5)
							CE(22:0)
							CE(22:1)
							CE(22:2)
							CE(22:4)
							CE(22:5)
							CE(22:6)
							CE(24:0)
							CE(24:1)
							CER(14:0)
							CER(16:0)
							CER(18:0)
							CER(18:1)
							CER(20:0)
							CER(20:1)
							CER(22:0)
							CER(22:1)
							CER(24:0)
							CER(24:1)
							CER(26:0)
							CER(26:1)
							DAG(12:0/18:0)
							DAG(12:0/18:1)
							DAG(12:0/18:2)
							DAG(14:0/14:0)
							DAG(14:0/16:0)
							DAG(14:0/16:1)
							DAG(14:0/18:1)
							DAG(14:0/18:2)
							DAG(14:0/18:3)
							DAG(14:0/20:0)
							DAG(14:0/20:4)
							DAG(14:0/22:6)
							DAG(14:1/16:0)
							DAG(14:1/18:1)
							DAG(15:0/18:1)
							DAG(15:0/18:2)
							DAG(16:0/16:0)
							DAG(16:0/16:1)
							DAG(16:0/18:0)
							DAG(16:0/18:1)
							DAG(16:0/18:2)
							DAG(16:0/18:3)
							DAG(16:0/20:3)
							DAG(16:0/20:4)
							DAG(16:0/22:6)
							DAG(16:1/16:1)
							DAG(16:1/18:0)
							DAG(16:1/18:1)
							DAG(16:1/18:2)
							DAG(16:1/18:3)
							DAG(16:1/20:0)
							DAG(16:1/20:2)
							DAG(16:1/20:4)
							DAG(16:1/22:6)
							DAG(18:0/18:1)
							DAG(18:0/18:2)
							DAG(18:0/18:3)
							DAG(18:0/22:6)
							DAG(18:1/18:1)
							DAG(18:1/18:2)
							DAG(18:1/20:1)
							DAG(18:1/20:2)
							DAG(18:1/20:3)
							DAG(18:1/20:4)
							DAG(18:1/22:4)
							DAG(18:1/22:6)
							DAG(18:2/18:3)
							DAG(18:2/20:3)
							DAG(18:2/20:4)
							DAG(18:2/22:4)
							DAG(18:2/22:6)
							DAG(20:0/20:0)
							DCER(14:0)
							DCER(16:0)
							DCER(18:0)
							DCER(20:0)
							DCER(20:1)
							DCER(22:0)
							DCER(22:1)
							DCER(24:0)
							DCER(24:1)
							DCER(26:0)
							DCER(26:1)
							FFA(12:0)
							FFA(14:0)
							FFA(14:1)
							FFA(15:0)
							FFA(16:0)
							FFA(16:1)
							FFA(17:0)
							FFA(18:0)
							FFA(18:1)
							FFA(18:2)
							FFA(18:3)
							FFA(18:4)
							FFA(20:0)
							FFA(20:1)
							FFA(20:2)
							FFA(20:3)
							FFA(20:4)
							FFA(20:5)
							FFA(22:0)
							FFA(22:1)
							FFA(22:2)
							FFA(22:4)
							FFA(22:5)
							FFA(22:6)
							FFA(24:0)
							FFA(24:1)
							HCER(14:0)
							HCER(16:0)
							HCER(18:0)
							HCER(18:1)
							HCER(20:0)
							HCER(20:1)
							HCER(22:0)
							HCER(22:1)
							HCER(24:0)
							HCER(24:1)
							HCER(26:0)
							HCER(26:1)
							LCER(14:0)
							LCER(16:0)
							LCER(18:0)
							LCER(18:1)
							LCER(20:0)
							LCER(20:1)
							LCER(22:0)
							LCER(22:1)
							LCER(24:0)
							LCER(24:1)
							LPC(14:0)
							LPC(15:0)
							LPC(16:0)
							LPC(16:1)
							LPC(17:0)
							LPC(18:0)
							LPC(18:1)
							LPC(18:2)
							LPC(18:3)
							LPC(18:4)
							LPC(20:0)
							LPC(20:1)
							LPC(20:2)
							LPC(20:3)
							LPC(20:4)
							LPC(20:5)
							LPC(22:4)
							LPC(22:5)
							LPC(22:6)
							LPE(15:0)
							LPE(16:0)
							LPE(16:1)
							LPE(17:0)
							LPE(18:0)
							LPE(18:1)
							LPE(18:2)
							LPE(18:3)
							LPE(18:4)
							LPE(20:0)
							LPE(20:1)
							LPE(20:2)
							LPE(20:3)
							LPE(20:4)
							LPE(20:5)
							LPE(22:4)
							LPE(22:5)
							LPE(22:6)
							PC(12:0/16:1)
							PC(12:0/18:1)
							PC(12:0/18:2)
							PC(12:0/18:3)
							PC(12:0/20:1)
							PC(12:0/20:2)
							PC(12:0/20:3)
							PC(12:0/20:4)
							PC(12:0/22:5)
							PC(12:0/22:6)
							PC(14:0/14:0)
							PC(14:0/16:1)
							PC(14:0/18:1)
							PC(14:0/18:2)
							PC(14:0/18:3)
							PC(14:0/18:4)
							PC(14:0/20:1)
							PC(14:0/20:2)
							PC(14:0/20:3)
							PC(14:0/20:4)
							PC(14:0/22:1)
							PC(14:0/22:2)
							PC(14:0/22:4)
							PC(14:0/22:5)
							PC(14:0/22:6)
							PC(15:0/14:1)
							PC(15:0/16:1)
							PC(15:0/18:1)
							PC(15:0/18:2)
							PC(15:0/18:3)
							PC(15:0/20:3)
							PC(15:0/20:4)
							PC(15:0/20:5)
							PC(15:0/22:5)
							PC(15:0/22:6)
							PC(16:0/12:0)
							PC(16:0/14:0)
							PC(16:0/14:1)
							PC(16:0/16:0)
							PC(16:0/16:1)
							PC(16:0/18:0)
							PC(16:0/18:1)
							PC(16:0/18:2)
							PC(16:0/18:3)
							PC(16:0/18:4)
							PC(16:0/20:1)
							PC(16:0/20:2)
							PC(16:0/20:3)
							PC(16:0/20:4)
							PC(16:0/22:1)
							PC(16:0/22:2)
							PC(16:0/22:4)
							PC(16:0/22:5)
							PC(16:0/22:6)
							PC(17:0/14:1)
							PC(17:0/16:1)
							PC(17:0/18:1)
							PC(17:0/18:2)
							PC(17:0/18:3)
							PC(17:0/20:3)
							PC(17:0/20:4)
							PC(17:0/20:5)
							PC(17:0/22:5)
							PC(17:0/22:6)
							PC(18:0/12:0)
							PC(18:0/14:0)
							PC(18:0/16:1)
							PC(18:0/18:0)
							PC(18:0/18:1)
							PC(18:0/18:2)
							PC(18:0/18:3)
							PC(18:0/18:4)
							PC(18:0/20:0)
							PC(18:0/20:1)
							PC(18:0/20:2)
							PC(18:0/20:3)
							PC(18:0/20:4)
							PC(18:0/22:1)
							PC(18:0/22:2)
							PC(18:0/22:4)
							PC(18:0/22:5)
							PC(18:0/22:6)
							PC(18:1/14:1)
							PC(18:1/16:1)
							PC(18:1/18:1)
							PC(18:1/18:2)
							PC(18:1/18:3)
							PC(18:1/18:4)
							PC(18:1/20:1)
							PC(18:1/20:2)
							PC(18:1/20:3)
							PC(18:1/20:4)
							PC(18:1/22:1)
							PC(18:1/22:2)
							PC(18:1/22:4)
							PC(18:1/22:5)
							PC(18:1/22:6)
							PC(18:2/16:1)
							PC(18:2/18:2)
							PC(18:2/18:3)
							PC(18:2/18:4)
							PC(18:2/20:1)
							PC(18:2/20:2)
							PC(18:2/20:3)
							PC(18:2/20:4)
							PC(18:2/22:1)
							PC(18:2/22:2)
							PC(18:2/22:4)
							PC(18:2/22:5)
							PC(18:2/22:6)
							PC(20:0/14:1)
							PC(20:0/16:1)
							PC(20:0/18:1)
							PC(20:0/18:2)
							PC(20:0/18:3)
							PC(20:0/20:1)
							PC(20:0/20:2)
							PC(20:0/20:3)
							PC(20:0/20:4)
							PC(20:0/22:5)
							PC(20:0/22:6)
							PE(14:0/18:1)
							PE(14:0/18:2)
							PE(14:0/20:1)
							PE(14:0/20:2)
							PE(14:0/20:3)
							PE(14:0/20:4)
							PE(14:0/20:5)
							PE(14:0/22:5)
							PE(14:0/22:6)
							PE(15:0/20:2)
							PE(15:0/20:4)
							PE(15:0/20:5)
							PE(15:0/22:4)
							PE(15:0/22:5)
							PE(15:0/22:6)
							PE(16:0/16:0)
							PE(16:0/16:1)
							PE(16:0/18:1)
							PE(16:0/18:2)
							PE(16:0/18:3)
							PE(16:0/20:1)
							PE(16:0/20:2)
							PE(16:0/20:3)
							PE(16:0/20:4)
							PE(16:0/20:5)
							PE(16:0/22:1)
							PE(16:0/22:2)
							PE(16:0/22:4)
							PE(16:0/22:5)
							PE(16:0/22:6)
							PE(17:0/18:1)
							PE(17:0/18:2)
							PE(17:0/20:2)
							PE(17:0/20:3)
							PE(17:0/20:4)
							PE(17:0/20:5)
							PE(17:0/22:4)
							PE(17:0/22:5)
							PE(17:0/22:6)
							PE(18:0/14:1)
							PE(18:0/16:0)
							PE(18:0/16:1)
							PE(18:0/17:0)
							PE(18:0/18:0)
							PE(18:0/18:1)
							PE(18:0/18:2)
							PE(18:0/18:3)
							PE(18:0/18:4)
							PE(18:0/20:1)
							PE(18:0/20:2)
							PE(18:0/20:3)
							PE(18:0/20:4)
							PE(18:0/20:5)
							PE(18:0/22:2)
							PE(18:0/22:4)
							PE(18:0/22:5)
							PE(18:0/22:6)
							PE(18:1/14:1)
							PE(18:1/16:1)
							PE(18:1/18:1)
							PE(18:1/18:2)
							PE(18:1/18:3)
							PE(18:1/18:4)
							PE(18:1/20:1)
							PE(18:1/20:2)
							PE(18:1/20:3)
							PE(18:1/20:4)
							PE(18:1/20:5)
							PE(18:1/22:0)
							PE(18:1/22:1)
							PE(18:1/22:2)
							PE(18:1/22:4)
							PE(18:1/22:5)
							PE(18:1/22:6)
							PE(18:2/14:1)
							PE(18:2/16:1)
							PE(18:2/18:2)
							PE(18:2/18:3)
							PE(18:2/20:1)
							PE(18:2/20:2)
							PE(18:2/20:3)
							PE(18:2/20:4)
							PE(18:2/20:5)
							PE(18:2/22:1)
							PE(18:2/22:2)
							PE(18:2/22:4)
							PE(18:2/22:5)
							PE(18:2/22:6)
							PE(O-16:0/16:0)
							PE(O-16:0/18:0)
							PE(O-16:0/18:1)
							PE(O-16:0/18:2)
							PE(O-16:0/20:1)
							PE(O-16:0/20:3)
							PE(O-16:0/20:4)
							PE(O-16:0/20:5)
							PE(O-16:0/22:4)
							PE(O-16:0/22:5)
							PE(O-16:0/22:6)
							PE(O-18:0/16:0)
							PE(O-18:0/16:1)
							PE(O-18:0/18:0)
							PE(O-18:0/18:1)
							PE(O-18:0/18:2)
							PE(O-18:0/18:3)
							PE(O-18:0/20:1)
							PE(O-18:0/20:2)
							PE(O-18:0/20:3)
							PE(O-18:0/20:4)
							PE(O-18:0/20:5)
							PE(O-18:0/22:4)
							PE(O-18:0/22:5)
							PE(O-18:0/22:6)
							PE(P-14:0/18:1)
							PE(P-14:1/18:1)
							PE(P-16:0/16:0)
							PE(P-16:0/16:1)
							PE(P-16:0/18:0)
							PE(P-16:0/18:1)
							PE(P-16:0/18:2)
							PE(P-16:0/18:3)
							PE(P-16:0/20:1)
							PE(P-16:0/20:2)
							PE(P-16:0/20:3)
							PE(P-16:0/20:4)
							PE(P-16:0/20:5)
							PE(P-16:0/22:4)
							PE(P-16:0/22:5)
							PE(P-16:0/22:6)
							PE(P-16:1/18:1)
							PE(P-18:0/16:0)
							PE(P-18:0/16:1)
							PE(P-18:0/18:0)
							PE(P-18:0/18:1)
							PE(P-18:0/18:2)
							PE(P-18:0/18:3)
							PE(P-18:0/20:1)
							PE(P-18:0/20:2)
							PE(P-18:0/20:3)
							PE(P-18:0/20:4)
							PE(P-18:0/20:5)
							PE(P-18:0/22:1)
							PE(P-18:0/22:2)
							PE(P-18:0/22:4)
							PE(P-18:0/22:5)
							PE(P-18:0/22:6)
							PE(P-18:1/16:0)
							PE(P-18:1/16:1)
							PE(P-18:1/18:0)
							PE(P-18:1/18:1)
							PE(P-18:1/18:2)
							PE(P-18:1/18:3)
							PE(P-18:1/20:1)
							PE(P-18:1/20:2)
							PE(P-18:1/20:3)
							PE(P-18:1/20:4)
							PE(P-18:1/20:5)
							PE(P-18:1/22:4)
							PE(P-18:1/22:5)
							PE(P-18:1/22:6)
							PE(P-18:2/18:2)
							PE(P-18:2/20:4)
							PE(P-18:2/22:6)
							PI(16:0/16:0)
							PI(16:0/16:1)
							PI(16:0/18:1)
							PI(16:0/18:2)
							PI(16:0/18:3)
							PI(16:0/20:3)
							PI(16:0/20:4)
							PI(16:0/22:4)
							PI(16:0/22:5)
							PI(16:0/22:6)
							PI(18:0/16:0)
							PI(18:0/16:1)
							PI(18:0/18:1)
							PI(18:0/18:2)
							PI(18:0/18:3)
							PI(18:0/20:2)
							PI(18:0/20:3)
							PI(18:0/20:4)
							PI(18:0/20:5)
							PI(18:0/22:4)
							PI(18:0/22:5)
							PI(18:0/22:6)
							PI(18:1/16:1)
							PI(18:1/18:1)
							PI(18:1/18:2)
							PI(18:1/20:3)
							PI(18:1/20:4)
							PI(18:2/18:2)
							SM(14:0)
							SM(16:0)
							SM(18:0)
							SM(18:1)
							SM(20:0)
							SM(20:1)
							SM(22:0)
							SM(22:1)
							SM(24:0)
							SM(24:1)
							SM(26:0)
							SM(26:1)
							TAG36:0-FA12:0
							TAG38:0-FA12:0
							TAG40:0-FA12:0
							TAG40:0-FA14:0
							TAG40:0-FA16:0
							TAG42:0-FA12:0
							TAG42:0-FA14:0
							TAG42:0-FA16:0
							TAG42:1-FA12:0
							TAG42:1-FA14:0
							TAG42:1-FA16:0
							TAG42:1-FA16:1
							TAG42:1-FA18:1
							TAG42:2-FA12:0
							TAG42:2-FA18:2
							TAG44:0-FA12:0
							TAG44:0-FA14:0
							TAG44:0-FA16:0
							TAG44:0-FA18:0
							TAG44:1-FA12:0
							TAG44:1-FA14:0
							TAG44:1-FA14:1
							TAG44:1-FA16:0
							TAG44:1-FA16:1
							TAG44:1-FA18:1
							TAG44:2-FA12:0
							TAG44:2-FA14:0
							TAG44:2-FA16:0
							TAG44:2-FA16:1
							TAG44:2-FA18:1
							TAG44:2-FA18:2
							TAG44:3-FA18:2
							TAG45:0-FA14:0
							TAG45:0-FA15:0
							TAG45:0-FA16:0
							TAG45:1-FA15:0
							TAG45:1-FA16:0
							TAG45:1-FA18:1
							TAG46:0-FA12:0
							TAG46:0-FA14:0
							TAG46:0-FA16:0
							TAG46:0-FA18:0
							TAG46:1-FA12:0
							TAG46:1-FA14:0
							TAG46:1-FA14:1
							TAG46:1-FA16:0
							TAG46:1-FA16:1
							TAG46:1-FA18:0
							TAG46:1-FA18:1
							TAG46:2-FA12:0
							TAG46:2-FA14:0
							TAG46:2-FA14:1
							TAG46:2-FA16:0
							TAG46:2-FA16:1
							TAG46:2-FA18:1
							TAG46:2-FA18:2
							TAG46:3-FA12:0
							TAG46:3-FA14:0
							TAG46:3-FA14:1
							TAG46:3-FA16:0
							TAG46:3-FA16:1
							TAG46:3-FA18:1
							TAG46:3-FA18:2
							TAG46:3-FA18:3
							TAG46:4-FA18:2
							TAG47:0-FA14:0
							TAG47:0-FA15:0
							TAG47:0-FA16:0
							TAG47:0-FA17:0
							TAG47:1-FA14:0
							TAG47:1-FA15:0
							TAG47:1-FA16:0
							TAG47:1-FA16:1
							TAG47:1-FA17:0
							TAG47:1-FA18:1
							TAG47:2-FA14:0
							TAG47:2-FA15:0
							TAG47:2-FA16:1
							TAG47:2-FA18:1
							TAG47:2-FA18:2
							TAG48:0-FA14:0
							TAG48:0-FA16:0
							TAG48:0-FA18:0
							TAG48:1-FA12:0
							TAG48:1-FA14:0
							TAG48:1-FA14:1
							TAG48:1-FA16:0
							TAG48:1-FA16:1
							TAG48:1-FA18:0
							TAG48:1-FA18:1
							TAG48:2-FA12:0
							TAG48:2-FA14:0
							TAG48:2-FA14:1
							TAG48:2-FA16:0
							TAG48:2-FA16:1
							TAG48:2-FA18:0
							TAG48:2-FA18:1
							TAG48:2-FA18:2
							TAG48:3-FA12:0
							TAG48:3-FA14:0
							TAG48:3-FA14:1
							TAG48:3-FA16:0
							TAG48:3-FA16:1
							TAG48:3-FA18:1
							TAG48:3-FA18:2
							TAG48:3-FA18:3
							TAG48:4-FA12:0
							TAG48:4-FA14:0
							TAG48:4-FA14:1
							TAG48:4-FA16:0
							TAG48:4-FA16:1
							TAG48:4-FA18:1
							TAG48:4-FA18:2
							TAG48:4-FA18:3
							TAG48:4-FA20:4
							TAG48:5-FA18:2
							TAG48:5-FA18:3
							TAG49:0-FA15:0
							TAG49:0-FA16:0
							TAG49:0-FA17:0
							TAG49:0-FA18:0
							TAG49:1-FA14:0
							TAG49:1-FA15:0
							TAG49:1-FA16:0
							TAG49:1-FA16:1
							TAG49:1-FA17:0
							TAG49:1-FA18:1
							TAG49:2-FA14:0
							TAG49:2-FA15:0
							TAG49:2-FA16:0
							TAG49:2-FA16:1
							TAG49:2-FA17:0
							TAG49:2-FA18:1
							TAG49:2-FA18:2
							TAG49:3-FA15:0
							TAG49:3-FA16:0
							TAG49:3-FA16:1
							TAG49:3-FA18:2
							TAG49:3-FA18:3
							TAG50:0-FA14:0
							TAG50:0-FA16:0
							TAG50:0-FA18:0
							TAG50:1-FA14:0
							TAG50:1-FA16:0
							TAG50:1-FA16:1
							TAG50:1-FA18:0
							TAG50:1-FA18:1
							TAG50:1-FA20:1
							TAG50:2-FA14:0
							TAG50:2-FA14:1
							TAG50:2-FA16:0
							TAG50:2-FA16:1
							TAG50:2-FA18:0
							TAG50:2-FA18:1
							TAG50:2-FA18:2
							TAG50:2-FA20:2
							TAG50:3-FA14:0
							TAG50:3-FA14:1
							TAG50:3-FA16:0
							TAG50:3-FA16:1
							TAG50:3-FA18:0
							TAG50:3-FA18:1
							TAG50:3-FA18:2
							TAG50:3-FA18:3
							TAG50:3-FA20:3
							TAG50:4-FA14:0
							TAG50:4-FA14:1
							TAG50:4-FA16:0
							TAG50:4-FA16:1
							TAG50:4-FA18:1
							TAG50:4-FA18:2
							TAG50:4-FA18:3
							TAG50:4-FA20:3
							TAG50:4-FA20:4
							TAG50:5-FA14:0
							TAG50:5-FA14:1
							TAG50:5-FA16:0
							TAG50:5-FA16:1
							TAG50:5-FA18:1
							TAG50:5-FA18:2
							TAG50:5-FA18:3
							TAG50:5-FA20:4
							TAG50:5-FA20:5
							TAG50:6-FA20:4
							TAG51:0-FA16:0
							TAG51:0-FA17:0
							TAG51:0-FA18:0
							TAG51:1-FA15:0
							TAG51:1-FA16:0
							TAG51:1-FA17:0
							TAG51:1-FA18:0
							TAG51:1-FA18:1
							TAG51:2-FA15:0
							TAG51:2-FA16:0
							TAG51:2-FA16:1
							TAG51:2-FA17:0
							TAG51:2-FA18:0
							TAG51:2-FA18:1
							TAG51:2-FA18:2
							TAG51:3-FA15:0
							TAG51:3-FA16:0
							TAG51:3-FA16:1
							TAG51:3-FA17:0
							TAG51:3-FA18:1
							TAG51:3-FA18:2
							TAG51:3-FA18:3
							TAG51:4-FA15:0
							TAG51:4-FA16:0
							TAG51:4-FA16:1
							TAG51:4-FA18:1
							TAG51:4-FA18:2
							TAG51:4-FA18:3
							TAG51:4-FA20:4
							TAG51:5-FA18:2
							TAG51:5-FA18:3
							TAG52:0-FA16:0
							TAG52:0-FA18:0
							TAG52:0-FA20:0
							TAG52:1-FA16:0
							TAG52:1-FA16:1
							TAG52:1-FA18:0
							TAG52:1-FA18:1
							TAG52:1-FA20:0
							TAG52:1-FA20:1
							TAG52:2-FA14:0
							TAG52:2-FA16:0
							TAG52:2-FA16:1
							TAG52:2-FA18:0
							TAG52:2-FA18:1
							TAG52:2-FA18:2
							TAG52:2-FA20:0
							TAG52:2-FA20:1
							TAG52:2-FA20:2
							TAG52:3-FA14:0
							TAG52:3-FA16:0
							TAG52:3-FA16:1
							TAG52:3-FA18:0
							TAG52:3-FA18:1
							TAG52:3-FA18:2
							TAG52:3-FA18:3
							TAG52:3-FA20:0
							TAG52:3-FA20:1
							TAG52:3-FA20:2
							TAG52:3-FA20:3
							TAG52:3-FA22:1
							TAG52:4-FA14:0
							TAG52:4-FA16:0
							TAG52:4-FA16:1
							TAG52:4-FA18:0
							TAG52:4-FA18:1
							TAG52:4-FA18:2
							TAG52:4-FA18:3
							TAG52:4-FA20:0
							TAG52:4-FA20:2
							TAG52:4-FA20:3
							TAG52:4-FA20:4
							TAG52:4-FA22:1
							TAG52:4-FA22:4
							TAG52:5-FA14:0
							TAG52:5-FA16:0
							TAG52:5-FA16:1
							TAG52:5-FA18:1
							TAG52:5-FA18:2
							TAG52:5-FA18:3
							TAG52:5-FA20:3
							TAG52:5-FA20:4
							TAG52:5-FA20:5
							TAG52:5-FA22:5
							TAG52:6-FA14:0
							TAG52:6-FA16:0
							TAG52:6-FA16:1
							TAG52:6-FA18:1
							TAG52:6-FA18:2
							TAG52:6-FA18:3
							TAG52:6-FA20:4
							TAG52:6-FA20:5
							TAG52:6-FA22:6
							TAG52:7-FA16:0
							TAG52:7-FA18:1
							TAG52:7-FA20:5
							TAG52:7-FA22:6
							TAG52:8-FA16:1
							TAG52:8-FA18:2
							TAG53:0-FA16:0
							TAG53:1-FA16:0
							TAG53:1-FA17:0
							TAG53:1-FA18:0
							TAG53:1-FA18:1
							TAG53:2-FA16:0
							TAG53:2-FA17:0
							TAG53:2-FA18:0
							TAG53:2-FA18:1
							TAG53:2-FA18:2
							TAG53:3-FA16:0
							TAG53:3-FA17:0
							TAG53:3-FA18:0
							TAG53:3-FA18:1
							TAG53:3-FA18:2
							TAG53:4-FA16:0
							TAG53:4-FA17:0
							TAG53:4-FA18:0
							TAG53:4-FA18:1
							TAG53:4-FA18:2
							TAG53:4-FA18:3
							TAG53:4-FA20:4
							TAG53:5-FA18:1
							TAG53:5-FA18:2
							TAG53:5-FA18:3
							TAG53:5-FA20:4
							TAG53:6-FA18:1
							TAG53:6-FA18:2
							TAG53:6-FA18:3
							TAG53:6-FA20:4
							TAG53:7-FA18:3
							TAG54:0-FA16:0
							TAG54:0-FA18:0
							TAG54:1-FA16:0
							TAG54:1-FA18:0
							TAG54:1-FA18:1
							TAG54:1-FA20:0
							TAG54:1-FA20:1
							TAG54:2-FA16:0
							TAG54:2-FA18:0
							TAG54:2-FA18:1
							TAG54:2-FA18:2
							TAG54:2-FA20:0
							TAG54:2-FA20:1
							TAG54:2-FA20:2
							TAG54:3-FA16:0
							TAG54:3-FA16:1
							TAG54:3-FA18:0
							TAG54:3-FA18:1
							TAG54:3-FA18:2
							TAG54:3-FA18:3
							TAG54:3-FA20:1
							TAG54:3-FA20:2
							TAG54:3-FA20:3
							TAG54:4-FA16:0
							TAG54:4-FA16:1
							TAG54:4-FA18:0
							TAG54:4-FA18:1
							TAG54:4-FA18:2
							TAG54:4-FA18:3
							TAG54:4-FA20:1
							TAG54:4-FA20:2
							TAG54:4-FA20:3
							TAG54:4-FA20:4
							TAG54:4-FA22:1
							TAG54:4-FA22:4
							TAG54:5-FA16:0
							TAG54:5-FA16:1
							TAG54:5-FA18:0
							TAG54:5-FA18:1
							TAG54:5-FA18:2
							TAG54:5-FA18:3
							TAG54:5-FA20:2
							TAG54:5-FA20:3
							TAG54:5-FA20:4
							TAG54:5-FA20:5
							TAG54:5-FA22:1
							TAG54:5-FA22:4
							TAG54:5-FA22:5
							TAG54:6-FA16:0
							TAG54:6-FA16:1
							TAG54:6-FA18:1
							TAG54:6-FA18:2
							TAG54:6-FA18:3
							TAG54:6-FA20:3
							TAG54:6-FA20:4
							TAG54:6-FA20:5
							TAG54:6-FA22:5
							TAG54:6-FA22:6
							TAG54:7-FA16:1
							TAG54:7-FA18:1
							TAG54:7-FA18:2
							TAG54:7-FA18:3
							TAG54:7-FA20:4
							TAG54:7-FA20:5
							TAG54:7-FA22:5
							TAG54:7-FA22:6
							TAG54:8-FA18:2
							TAG54:8-FA18:3
							TAG54:8-FA20:4
							TAG54:8-FA20:5
							TAG54:8-FA22:6
							TAG55:1-FA16:0
							TAG55:1-FA18:1
							TAG55:2-FA18:1
							TAG55:2-FA18:2
							TAG55:3-FA18:1
							TAG55:3-FA18:2
							TAG55:4-FA18:1
							TAG55:4-FA18:2
							TAG55:5-FA18:1
							TAG55:5-FA18:2
							TAG55:5-FA20:4
							TAG55:6-FA18:1
							TAG55:6-FA20:3
							TAG55:6-FA20:4
							TAG55:7-FA15:0
							TAG55:7-FA18:1
							TAG55:7-FA20:3
							TAG55:7-FA20:4
							TAG55:7-FA22:6
							TAG55:8-FA20:4
							TAG56:1-FA16:0
							TAG56:1-FA18:1
							TAG56:10-FA18:2
							TAG56:2-FA16:0
							TAG56:2-FA18:0
							TAG56:2-FA18:1
							TAG56:2-FA20:0
							TAG56:2-FA20:1
							TAG56:3-FA16:0
							TAG56:3-FA18:0
							TAG56:3-FA18:1
							TAG56:3-FA18:2
							TAG56:3-FA20:0
							TAG56:3-FA20:1
							TAG56:3-FA20:2
							TAG56:4-FA16:0
							TAG56:4-FA18:0
							TAG56:4-FA18:1
							TAG56:4-FA18:2
							TAG56:4-FA20:1
							TAG56:4-FA20:2
							TAG56:4-FA20:3
							TAG56:4-FA20:4
							TAG56:4-FA22:4
							TAG56:5-FA16:0
							TAG56:5-FA18:0
							TAG56:5-FA18:1
							TAG56:5-FA18:2
							TAG56:5-FA20:1
							TAG56:5-FA20:2
							TAG56:5-FA20:3
							TAG56:5-FA20:4
							TAG56:5-FA22:4
							TAG56:5-FA22:5
							TAG56:6-FA16:0
							TAG56:6-FA18:0
							TAG56:6-FA18:1
							TAG56:6-FA18:2
							TAG56:6-FA18:3
							TAG56:6-FA20:2
							TAG56:6-FA20:3
							TAG56:6-FA20:4
							TAG56:6-FA20:5
							TAG56:6-FA22:4
							TAG56:6-FA22:5
							TAG56:6-FA22:6
							TAG56:7-FA16:0
							TAG56:7-FA16:1
							TAG56:7-FA18:0
							TAG56:7-FA18:1
							TAG56:7-FA18:2
							TAG56:7-FA18:3
							TAG56:7-FA20:3
							TAG56:7-FA20:4
							TAG56:7-FA20:5
							TAG56:7-FA22:4
							TAG56:7-FA22:5
							TAG56:7-FA22:6
							TAG56:8-FA16:0
							TAG56:8-FA16:1
							TAG56:8-FA18:1
							TAG56:8-FA18:2
							TAG56:8-FA18:3
							TAG56:8-FA20:4
							TAG56:8-FA20:5
							TAG56:8-FA22:5
							TAG56:8-FA22:6
							TAG56:9-FA18:3
							TAG56:9-FA20:4
							TAG56:9-FA20:5
							TAG56:9-FA22:6
							TAG57:10-FA22:6
							TAG57:2-FA18:1
							TAG57:3-FA18:2
							TAG57:8-FA22:6
							TAG57:9-FA22:6
							TAG58:10-FA18:2
							TAG58:10-FA20:4
							TAG58:10-FA20:5
							TAG58:10-FA22:5
							TAG58:10-FA22:6
							TAG58:2-FA18:1
							TAG58:3-FA18:1
							TAG58:5-FA18:1
							TAG58:6-FA16:0
							TAG58:6-FA18:0
							TAG58:6-FA18:1
							TAG58:6-FA20:4
							TAG58:6-FA22:4
							TAG58:6-FA22:5
							TAG58:7-FA16:0
							TAG58:7-FA18:0
							TAG58:7-FA18:1
							TAG58:7-FA18:2
							TAG58:7-FA20:4
							TAG58:7-FA22:4
							TAG58:7-FA22:5
							TAG58:7-FA22:6
							TAG58:8-FA18:1
							TAG58:8-FA18:2
							TAG58:8-FA20:3
							TAG58:8-FA20:4
							TAG58:8-FA22:5
							TAG58:8-FA22:6
							TAG58:9-FA18:1
							TAG58:9-FA18:2
							TAG58:9-FA20:4
							TAG58:9-FA22:5
							TAG58:9-FA22:6
							TAG60:10-FA22:5
							TAG60:10-FA22:6
							TAG60:11-FA22:5
							TAG60:11-FA22:6
							TAG60:12-FA22:6

## Sheet: Total concentration
Concentrations (µM) of major lipid classes in Atlantic salmon hepatocytes exposed to chlorpyrifos-methyl (CPM), pirimiphos-methyl (PPM) and nonylphenol (NP) for 48 hours. N=5. Mean±SEM.
Abbreviation	Name	Group		Control	CPM 1 µM	CPM 100 µM	PPM 1 µM	PPM 100 µM	NP 1 µM	NP 100 µM	CPM-PPM-NP 1 µM	CPM 100 µM, PPM-NP 1 µM	PPM 100 µM, CPM-NP 1 µM	NP 100 µM, CPM-PPM 1 µM	CPM-PPM-NP 100 µM
CE	Cholesteryl ester	Neutral Lipids		2.15±0.34	2.57±0.44	2.06±0.38	2.18±0.49	2.04±0.33	2.11±0.39	1.72±0.28	2.53±0.56	1.77±0.27	2.18±0.45	1.80±0.33	2.11±0.25
TAG	Triacylglycerol			96.19±12.97	99.82±16.66	110.8±24.5	91.66±22.72	117.2±24.9	94.11±19.00	103.2±20.2	106.3±21.0	105.8±22.2	123.7±26.7	106.0±22.1	63.72±18.41
DAG	Diacylglycerol			8.98±0.83	10.19±1.08	8.18±0.61	8.25±0.99	8.75±1.10	9.30±0.57	7.80±1.44	8.96±1.05	8.21±0.82	9.78±1.28	7.45±0.91	7.57±2.20
FFA	Free fatty acid			39.23±2.62	47.45±4.21	31.25±2.21	38.12±6.36	39.53±4.33	44.18±5.81	39.04±7.37	40.37±4.40	34.79±3.68	45.47±5.97	35.57±2.38	41.16±3.67
PC	Phosphatidylcholine	Phospholipids		188.3±10.3	191.5±9.4	192.5±7.7	175.5±12.7	182.9±11.7	192.3±13.9	212.5±12.9	193.5±3.2	192.0±14.6	193.7±10.9	208.3±6.7	182.2±24.6
PE	Phosphatidylethanolamine			75.97±6.17	75.14±6.54	65.84±4.72	69.27±7.66	67.80±6.57	74.39±6.82	50.21±4.22	75.42±4.50	63.71±5.66	69.49±3.24	48.29±3.87	51.64±9.23
PI	Phosphatidylinositol			3.54±0.30	3.76±0.46	3.43±0.43	3.27±0.45	3.72±0.48	3.89±0.56	4.48±0.49	3.77±0.44	3.76±0.49	4.02±0.37	4.42±0.45	3.27±0.56
LPC	Lysophosphatidylcholine			2.18±0.37	3.91±1.26	2.01±0.11	2.50±0.36	2.18±0.23	3.63±1.09	2.30±0.51	2.34±0.36	2.64±0.48	2.83±0.49	2.08±0.17	4.08±0.62
LPE	Lysophosphatidylethanolamine			0.50±0.08	0.86±0.28	0.36±0.03	0.57±0.09	0.43±0.04	0.84±0.26	0.32±0.09	0.51±0.09	0.41±0.08	0.54±0.11	0.23±0.02	0.51±0.11
SM	Sphingomyelin	Sphingolipids		8.68±0.50	8.78±0.51	9.03±0.39	8.21±0.49	8.02±0.27	9.02±0.67	9.78±0.44	8.81±0.61	9.11±0.34	8.71±0.70	10.01±0.34	9.88±1.13
CER	Ceramide			2.52±0.23	2.28±0.18	2.30±0.05	2.21±0.20	2.58±0.18	2.23±0.14	2.32±0.13	2.32±0.19	2.10±0.21	2.53±0.21	2.2±0.13	2.43±0.29
HCER	Hexosylceramide			1.12±0.11	1.14±0.14	1.06±0.09	1.05±0.09	1.19±0.14	1.21±0.18	1.18±0.12	1.15±0.08	1.08±0.16	1.22±0.08	1.22±0.14	1.48±0.30
LCER	Lactosylceramide			0.05±0.01	0.05±0.00	0.05±0.01	0.05±0.01	0.05±0.00	0.05±0.01	0.06±0.00	0.05±0.01	0.04±0.00	0.05±0.01	0.06±0.01	0.08±0.01
DCER	Dihydroceramide			0.48±0.05	0.44±0.06	0.47±0.08	0.43±0.05	0.51±0.03	0.45±0.03	0.61±0.06	0.49±0.11	0.47±0.04	0.53±0.11	0.68±0.08	0.76±0.07
Total	Total lipid in sample (µM)			429.9	447.9	429.3	403.2	436.9	437.7	435.5	446.5	425.9	464.8	428.3	370.9
